# Supplementary material for: Chalcone Scaffolds Exhibiting Acetylcholinesterase Enzyme Inhibition: Mechanistic and Computational Investigations
Source: Molecules. 2022 May 16;27(10):3181. doi: 10.3390/molecules27103181 (PMC9145706; doi:10.3390/molecules27103181)
Supplement: Supplementary file 1 [file molecules-27-03181-s001.zip]

Archive with 1 entries (1 files):
- molecules-1694894-supplementary.pdf
